# Supplementary material for: Birth Weight, Gestational Age, and Risk of Cardiovascular Disease in Early Adulthood: Influence of Familial Factors
Source: Am J Epidemiol. 2023 Jan 4;192(6):866–77. doi: 10.1093/aje/kwac223 (PMC10236515; doi:10.1093/aje/kwac223)
Supplement: Web_Material_kwac223 [file web_material_kwac223.zip]

Archive with 1 entries (1 files):
- kwac223 Lu Web Material.pdf
